# Supplementary material for: Morphological macrovascular alterations in complex regional pain syndrome type I demonstrated by increased intima-media thickness
Source: BMC Neurol. 2013 Feb 6;13:14. doi: 10.1186/1471-2377-13-14 (PMC3570292; doi:10.1186/1471-2377-13-14)
Supplement: Additional file 1: Table S1 — Intima-media thickness measured by ultrasonography in mm and quotient of the IMT of the radial and carotid artery (mean ± SD). [file 1471-2377-13-14-S1.xlsx]

## Sheet: AdditionalTable1
Additional table 1: Intima-media thickness measured by ultrasonography in mm and quotient of the IMT of the radial and carotid artery (mean ± SD)
	CRPS			PNI			PFC
	Affected side	Non-affected side	p	Affected side	Non-affected side	p	Dominant side	Non-dominant side	p
CCA IMT	0.69 ± 0.19	0.67 ± 0.18	n.s.	0.66 ± 0.12	0.65 ± 0.11	n.s.	0.64 ± 0.12	0.63 ± 0.11	n.s.
BRA IMT	0.42 ± 0.06	0.39 ± 0.12	n.s.	0.40 ± 0.08	0.39 ± 0.09	n.s.	0.35 ± 0.08	0.33 ± 0.09	n.s.
RA IMT	0.32 ± 0.08	0.30 ± 0.10	<0.05	0.27 ± 0.09	0.25 ± 0.10	n.s.	0.19 ± 0.08	0.19 ± 0.09	n.s.
QRA/CCA	0.49 ± 0.12	0.43 ± 0.19	<0.05	0.41 ± 0.10	0.39 ± 0.14	n.s.	0.30 ± 0.11	0.30 ± 0.13	n.s.
P-values were calculated for the t-test for paired samples. CRPS: patients with complex regional pain syndrome; PNI: patients with peripheral nerve injury;
PFC: pain-free controls; CCA: common carotid artery; BRA: brachial artery; RA: radial artery; IMT: intima- media thickness; QRA/CCA: Quotient of the IMT of
the radial and carotid artery; SD: standard deviation
